# Supplementary material for: Targeting SERCA2 in organotypic epidermis reveals MEK inhibition as a therapeutic strategy for Darier disease
Source: JCI Insight. 2023 Sep 22;8(18):e170739. doi: 10.1172/jci.insight.170739 (PMC10561730; doi:10.1172/jci.insight.170739)
Supplement: Supporting data values [file jciinsight-8-170739-s127.xls]

## Sheet: Figure 1D
+/+	+/-	-/-
6	40	38
7	60	26
8	45	38

## Sheet: Figure 1E
Time (sec)	+/+	+/+	+/+	+/-	+/-	+/-	-/-	-/-	-/-
0	1	1	1	1	1	1	1	1	1
5	1.15827	-8.83133	-7.638	-97.1686	-106.266	-41.9255	-72.1613	-77.4311	2.19893
10	5.56227	-6.94033	4.328	28.0054	-27.4338	-42.5725	7.93267	-51.9011	2.28693
15	7.34227	-5.10533	5.63	38.6814	-13.8668	-14.9625	12.0267	-14.5561	32.0879
20	8.65627	-2.24833	5.996	37.3754	-7.8718	-9.55153	15.5907	-3.10913	27.7209
25	1.26827	-3.05333	4.975	36.6954	-5.2698	-8.35653	21.0197	6.90387	19.1789
30	-5.29373	-2.52733	0.722	32.4334	-1.2488	-6.37453	15.6157	8.19787	14.8299
35	-4.74773	-2.66933	-1.753	22.2894	8.2332	-4.57853	14.1197	6.36487	5.45093
40	-2.55273	-1.74933	-2.378	21.2424	8.9782	-5.69053	11.5127	-0.35213	-3.65807
45	-2.11873	0.651667	-4.359	8.1184	11.1312	-6.66553	-3.21833	1.31787	-5.05507
50	-1.92073	1.51967	-3.592	0.2984	11.0692	-6.15553	-8.82033	17.2539	-10.5471
55	-1.85473	2.23467	-3.47	-6.0306	11.6242	-3.95353	-12.9183	13.4269	-16.8801
60	-1.64773	2.15767	-3.849	-17.5356	10.8182	16.1995	-14.1213	14.2409	-22.2741
65	-1.52273	3.18867	-3.203	-28.2326	13.4122	31.3385	-16.3193	20.0379	-26.4601
70	-0.62473	13.1007	5.456	-26.1286	37.2322	41.6195	22.3367	14.4429	-20.7331
75	-1.70373	10.2717	3.135	-50.0436	49.4582	61.6295	7.40467	45.1629	1.85293
80	-3.59173	11.4257	3.209	-69.0536	852.535	50.8045	-3.87333	46.4119	-4.92607
85	-9.01973	13.0817	3.835	-81.0486	1147.6	42.7405	99.8767	38.6829	-6.66707
90	-1.44973	12.3437	1.158	-88.6106	1253.99	38.6785	1147.77	47.0499	-11.5451
95	-1.49473	12.5367	-0.147	-83.7396	1278.67	33.3395	1716.62	37.9079	18.6639
100	-1.52573	13.0077	4.318	-64.4126	1321.88	25.9605	1799.32	339.538	597.517
105	-0.45773	11.9607	11.372	-32.3136	1307.05	26.0845	1797.63	1535.83	1210.49
110	-1.07373	12.1237	17.43	-8.9516	1303.73	25.0105	1749.29	1914.93	1554.89
115	-1.85373	12.7547	22.817	49.0764	1257.41	29.6365	1705.18	2029.28	1653.22
120	-0.41573	10.8067	28.906	459.955	1222.89	39.8505	1614.05	2038.82	1625.56
125	0.249267	13.9437	30.332	919.512	1177.19	101.234	1547.77	2052.03	1556.63
130	1.39527	15.7307	31.93	1061.07	1131.03	379.192	1394.4	2011.91	1478.85
135	1.32827	14.3797	33.943	1120.72	1096.82	562.515	1295.32	1965.08	1373.68
140	1.48727	14.4917	34.515	1134.72	1050.66	601.742	1156.66	1891.02	1277.71
145	1.95927	15.4777	60.488	1080.19	998.926	638.053	1007.52	1783.71	1162.96
150	1.88927	15.4677	53.609	988.591	942.546	648.814	875.499	1637.82	1033.48
155	1.07227	15.4757	53.735	902.066	889.805	721.827	744.714	1488.15	901.938
160	1.91027	18.7177	54.412	856.514	854.042	720.106	633.823	1323.75	808.951
165	1.90327	18.3437	54.96	744.02	806.931	712.212	540.209	1160.13	713.724
170	2.28027	18.1037	58.608	689.284	765.211	812.081	432.365	984.74	614.192
175	2.94327	16.5027	56.855	595.434	731.07	801.102	351.003	786.862	547.644
180	2.94727	15.6847	59.179	552.457	692.211	804.432	286.618	617.843	492.681
185	0.427267	17.1737	64.912	493.897	654.607	767.763	214.418	487.036	434.91
190	2.00527	17.4447	64.238	465.541	606.269	749.014	161.712	401.09	394.291
195	2.77427	17.1777	63.573	441.766	578.608	711.817	122.749	336.531	342.563
200	1.02527	16.6037	64.92	416.343	522.652	701.53	94.2697	275.208	309.52
205	1.85627	18.9557	60.999	372.22	474.896	664.092	51.4837	246.232	290.401
210	1.07827	18.6927	60.847	325.742	428.564	632.894	34.7957	210.561	263.079
215	0.451267	19.2027	64.563	274.011	397.634	608.362	37.4047	176.756	238.857
220	-0.42873	18.5717	69.47	175.345	365.487	652.456	32.1777	161.953	223.354
225	0.749267	21.3397	68.534	153.156	330.272	605.001	19.5857	138.908	216.76
230	3.71727	18.0987	63.867	145.667	306.242	556.961	20.7357	136.156	192.349
235	1.77827	19.5517	64.142	72.1424	284.216	508.92	-4.47233	124.441	180.228
240	2.85527	20.1977	62.522	65.3354	248.529	461.897	-40.8413	109.671	185.992
245	4.57927	26.8297	62.628	29.5664	226.6	420.089	82.7827	111.296	171.402
250	4.48827	23.8477	71.418	13.3604	208.847	389.459	160.077	112.929	169.355
255	4.28627	23.0777	70.336	-17.2796	187.628	352.32	146.671	110.069	164.405
260	2.53727	23.2947	71.749	-71.7206	179.913	316.474	143.568	97.7429	155.044
265	4.15027	30.9757	70.223	-67.6066	166.59	286.644	140.825	93.3299	154.037
270	5.32827	26.1387	72.929	-89.0356	155.721	256.714	142.226	84.5329	144.494
275	8.03527	28.2587	72.584	-79.9256	152.639	231.701	145.792	82.9599	133.565
280	7.83627	32.5427	75.503	-120.757	144.921	207.556	137.131	88.3539	127.769
285	8.31127	30.3187	67.53	-141.503	123.891	192.091	138.365	88.4759	127.899
290	9.38327	30.8377	71.758	-152.769	118.312	174.341	145.455	86.3569	126.829
295	9.72827	30.9417	71.45	-162.36	127.141	161.488	142.611	94.6389	136.291
300	7.87227	38.5607	78.339	-188.943	118.669	161.142	131.358	95.8709	138.084
305	11.0233	34.4247	74.254	-189.015	117.945	150.137	143.15	89.0849	141.666
310	9.50827	41.1917	76.45	-205.101	121.905	134.291	145.565	95.2689	136.672
315	12.0013	42.5047	77.311	-195.188	123.511	129.451	136.4	94.2429	133.621
320	10.7633	39.0717	71.153	-221.1	111.804	122.457	169.371	100.508	141.622
325	11.3373	38.5907	71.724	-228.003	115.526	117.169	144.221	101.061	152.961
330	13.5973	38.4207	74.258	-223.033	105.2	110.257	141.236	92.8389	150.384
335	13.8433	39.4747	73.498	-232.917	110.569	111.418	131.775	92.2779	152.954
340	15.4753	37.9717	73.293	-246.156	120.233	116.264	120.639	96.2569	153.369
345	15.8533	39.7927	76.602	-255.06	127.135	112.737	123.055	87.9269	149.344
350	15.5743	38.6197	82.639	-260.841	132.99	109.731	122.237	86.2909	149.003
355	17.6523	39.6237	79.59	-267.931	133.517	113.24	115.839	74.5119	143.329

## Sheet: Figure 2C
KRT1
WT (+/+)	HET (+/-)	KO (-/-)
1.2478	0.0129	0.0465
0.9145	0.0272	0.0295
0.9485	0.0199	0.0438
0.8892	0.0194	0.0442
KRT10
WT (+/+)	HET (+/-)	KO (-/-)
1.1665	0.0536	0.0809
0.8862	0.0558	0.0837
1.189	0.0482	0.0505
0.7582	0.0372	0.0703
KRT14
WT (+/+)	HET (+/-)	KO (-/-)
1.0811	0.7149	0.78
1.033	0.72	0.8065
0.8492	0.7089	0.6788
1.0367	0.7712	0.8886
DSG1
WT (+/+)	HET (+/-)	KO (-/-)
1.351	0.1057	0.421
1.0139	0.0462	0.1686
0.5804	0.035	0.3357
1.0548	0.08	0.2627
IFI27
WT (+/+)	HET (+/-)	KO (-/-)
1.1317	0.129	0.8618
1.1138	0.1147	0.8096
0.8951	0.1239	0.885
0.8594	0.1161	1.1179
ALOX12B
WT (+/+)	HET (+/-)	KO (-/-)
0.9742	0.0721	0.243
1.0087	0.0687	0.2355
1.0382	0.095	0.2612
0.9777	0.0784	0.2296
ALOX15B
WT (+/+)	HET (+/-)	KO (-/-)
1.0551	0.1573	0.0644
1.0562	0.157	0.041
0.9145	0.1327	0.0275
0.9728	0.1606	0.0143
TRPV3
WT (+/+)	HET (+/-)	KO (-/-)
0.5398	1.5652	0.5727
1.116	1.0816	0.2961
1.4903	0.4083	0.8973
0.853	1.0859	3.0513

## Sheet: Figure 3E
KRT10	KRT10		pERK	pERK
Control	HET		Control	HET
1.10264	0.815623		0.966129	1.39489
1.06682	0.933765		0.995668	1.57711
1.04804	0.972591		0.987014	1.62085
0.925165	0.850903		0.850036	1.34461
1.09476	0.845498		0.880546	0.865308
0.942665	0.706179		0.909119	0.747541
0.986977	0.841294		0.985119	0.797895
0.940621	0.754739		1.20357	0.930237
0.963061	0.745641		1.00498	1.07715
0.823237	0.843164		0.966749	1.18533
1.15002	0.919977		0.892032	1.42579
0.955999	0.762791		1.02306	1.37723
1.15498	0.805074		0.957356	1.50893
1.19234	0.754893		0.999291	1.53907
1.22505	0.705731		0.939401	1.58373
1.08244	0.652063		1.04788	1.44798
0.993836	0.686501		1.18582	1.35139
1.05715	1.07652		0.949925	1.16044
0.988542	1.08598		0.983312	1.22992
0.881527	0.898186		0.929036	1.30114
0.884237	0.865919		1.00789	1.35133
0.925764	0.75698		0.975351	1.44077
0.948552	0.690353		0.885635	1.51296
0.809855	0.590037		1.06519	1.24879
0.801865	0.495561		1.1608	1.49183
1.05387	0.949975		1.05493	1.38362
	0.873152		0.974541	1.18476
	0.949061		0.979357	1.19136
	1.09148		0.998329	1.34531
	0.926942		1.06831	1.53614
	0.863829		1.17363	1.90597
	0.719711		0.927365	1.4309
	0.906		0.993728	1.17224
	0.896498		0.856107	1.41007
	0.825726		0.911139	1.46178
	0.8038		0.895409	1.91896
	0.815509		0.865109	1.05363
	0.984558		0.918751	0.980655
	0.883381		1.02085	1.17895
	1.03671		1.33406	1.36818
	1.01276		1.05109	1.09745
	1.11361		0.987305	1.88304
	0.543568		0.946065	1.15843
	0.592071		0.984687	0.909197
	0.532252		1.14137	1.09536
	0.499434		1.06102	1.42752
	0.411118		1.10595	1.62434
	0.464071			1.39135
	0.420506			1.15301
	0.430799			1.19985
	0.518831			0.983671
	0.570359			1.00752
	0.532693			1.11234
	0.472314			2.11261
	0.494602			2.05311
	0.590485			2.51979
	0.637049			2.72793
	0.696779			2.70907
	0.666006			1.97978
	0.71611			1.85383
	0.659024			1.58307
				1.57732
				1.90881
				1.99766
				1.70902
				1.22041
				1.2838
				1.18352
				1.35629
				2.55536
				1.75566
				1.82856
				1.67164
				2.24871
				2.95418
				2.1638
				1.67036
				1.88
				1.79211
				1.58901
				1.73215
				1.91017
				2.31377
				2.8632
				2.32915
				1.92154

## Sheet: Figure 4B
DMSO	TG
1	18
1	20
1	8
1	13
1	12
1	10

## Sheet: Figure 4D
DMSO	TG
1	6
3	2
1	5
2	4
1	4
1	9
2	3
0	10
4	11
2	9
0	10
0	6
1	5
0	4
0	7
1	12
0	13
0	8
0	5
0	8
0	4
1	2
0	6
0	10
2	7
0	4
0	3
1	6
1	7
0	6
0	5
0	8
0	9
0	7
1	4
0	11
1	5
0	6
1	6
0	6
1	13
1	7
1	8
4	9
2	5
	6

## Sheet: Figure 4F
KRT10	KRT10		pERK	pERK
DMSO	TG		DMSO	TG
1.07355	0.590374		0.729228	1.87928
1.02593	0.611293		0.979402	2.2166
0.931435	0.62714		0.673659	2.09054
0.980621	0.624564		0.803077	1.8015
1.00658	0.593442		0.807413	1.89869
0.964741	0.621668		0.660347	2.10704
0.998173	0.60077		0.720739	2.07571
1.04449	0.630141		0.675746	2.37607
1.01511	0.557602		0.601336	2.12609
0.906425	0.604861		0.705919	2.08356
0.925079	0.543986		1.29263	2.37006
0.921253	0.567742		1.44981	1.88463
0.934423	0.578892		1.83988	1.90583
0.916947	0.637085		1.89754	2.11778
0.886621	0.625494		2.35236	2.25455
0.944895	0.646383		1.78106	2.14255
0.925685	0.645499		1.58361	2.26069
0.918353	0.614108		1.46564	2.10703
0.953305	0.681718		1.35015	1.95282
0.968066	0.643744		1.7971	2.35026
0.926456	0.654473		1.2473	1.94076
0.962813	0.738565		1.62845	2.60555
0.975676	0.776585		1.62113	2.04007
0.956647	0.885716		1.53166	1.79523
0.913837	0.84826		1.51585	2.10951
1.07957	0.850449		1.33597	1.98282
0.995694	0.852688		1.22459	1.72845
0.964063	0.84797		1.40806	1.93065
0.993812	0.825212		1.14022	1.95617
0.977023	0.759261		1.16515	1.9628
0.953877	0.751609		1.6442	2.04395
0.929612	0.792945		1.61618	1.8951
0.935012	0.801195		1.24141	2.07737
1.00993	0.803763		0.729062	2.12819
0.972729	0.794709		0.856516	2.48181
0.969661	0.828903		0.655916	1.98399
1.00819	0.853336		0.709284	1.94316
0.943856	0.765524		0.702559	2.2213
0.976349	0.714982		0.876112	0.915435
0.978197	0.82147		0.983814	0.890575
0.91116	0.898739		0.701206	1.01917
0.980163	0.879925		1.03307	0.966878
0.986964	0.865046		1.22059	0.955554
1.01734	0.873127		1.08709	1.00805
1.02781	0.805796		0.918477	0.982318
1.00709	0.813498		1.10614	0.984956
1.06097	0.798573		0.830892	0.968394
1.06736	0.856417		0.786229	0.885115
1.036	0.783067		0.732058	0.872567
1.10007	0.830536		0.811313	0.970921
1.04379	0.752025		0.73324	1.00314
1.01992	0.772233		0.793604	0.910146
1.07674	0.766037		1.18852	0.871365
1.05174	0.78084		0.878012	0.88656
1.02456	0.769047		0.985078	0.915987
0.993573	0.726977		0.771383	0.906036
1.00176	0.7855		0.833508	0.902662
1.01547	0.753292		0.880536	0.89888
1.06112	0.725778		1.04407	0.836977
1.03925	0.813342		0.822136	0.868662
1.03493	0.811924		1.17235	1.10922
1.05739	0.795248		0.858963	0.98961
1.0096	0.860105		0.812527	0.853702
1.00209	0.870408		0.841056	1.00435
0.993034	0.849691		1.29334	1.04984
1.00871	0.783223		1.66073	0.973365
0.958852	0.783496		1.43649	1.28106
0.968621	0.703731		0.980304	1.04225
0.954079	0.664713		0.950073	1.23258
0.964467	0.673009		0.841586	1.30021
0.97536	0.750864		0.853198	1.26048
0.961251	0.678515		0.915078	1.1033
0.958099	0.677408		1.02705	1.17573
0.93383	0.786417		0.861397	1.1767
1.03008	0.707368		0.894117	1.14832
0.977077	0.663724		0.989142	1.09421
1.04435	0.724099		1.09591	1.49888
1.11251	0.698541		0.954869	1.94666
1.11252	0.77515		1.24072	2.04381
1.08833	0.801982		0.964749	2.06067
1.05059	0.75796		1.16532	2.09286
1.04289	0.788829		0.904031	1.82322
1.01613	0.730319		0.833014	1.78578
1.00663	0.77411		0.87621	1.96399
1.00854	0.774683		0.806038	1.31702
1.01353	0.782335		0.75857	1.44947
1.01535	0.832506		0.756879	1.45469
1.0073	0.869369		0.774614	1.31278
1.04844	0.882433		0.770476	1.6234
1.07682	0.91414		0.753235	1.51565
1.03361	0.954353		0.739939	1.54052
1.01001	0.947256		1.0657	1.62173
1.05556	0.928333		0.702019	1.53445
1.05625	1.00855		0.768677	1.5912
1.04616	0.903845		0.792679	1.44152
1.03978	0.944087		0.909698	1.56889
1.07378	0.909051		0.869525	1.66412
1.06593	0.904897		0.758512	1.74083
			0.721792	1.79477
			0.881585	1.85801
			0.789531	1.65726
			1.10783
			0.793565
			0.801773
			0.860674
			0.775188
			1.02871
			0.761915
			0.773002
			1.01806
			0.686338
			0.677546
			0.706965
			0.730946
			0.688341
			0.781686
			0.810239
			0.832991
			0.932937
			0.731303
			0.786098
			0.951375
			0.911857
			0.793817
			0.825218
			0.908975
			1.04548
			1.08155
			1.20419
			1.27515
			1.27522
			1.73038
			1.71792
			2.26177
			0.786364
			0.744792
			0.693823
			0.6243
			0.695642
			0.726859
			0.941263
			0.734901
			1.01765
			0.804749
			0.951797
			0.80991

## Sheet: Figure 5B
KRT10	KRT10	KRT10		pERK	pERK	pERK
Control	Darier	Non-lesional		Control	Darier	Non-lesional
1.00297	0.295648	0.604655		1.0116	1.36897	1.05343
0.699854	0.345085	0.795089		0.994031	1.19043	0.998128
0.686334	0.416777	0.625778		0.942747	1.19383	1.04737
1.31506	0.6212	0.836104		1.0863	1.23734	0.997187
1.29578		0.889643		0.975868

## Sheet: Figure 6A
KRT1
Control	HET	HET + Tram	HET + U0126	HET + PD184
0.9979	0.0362	3.5098	0.377	0.214
0.9467	0.032	3.0128	0.3195	0.2133
1.0015	0.0073	4.643	0.4453	0.1977
1.0753	0.018	3.9459	0.4455	0.2739
KRT10
Control	HET	HET + Tram	HET + U0126	HET + PD184
0.9995	0.0495	41.7401	9.4076	6.5689
0.9992	0.0438	31.5821	9.5224	6.3217
0.9961	0.034	30.1534	9.9515	6.5712
0.7327	0.0412	20.9429	7.197	5.9864
KRT14
Control	HET	HET + Tram	HET + U0126	HET + PD184
0.9971	0.7465	1.2639	1.0243	1.0593
0.7228	0.511	0.8703	0.6618	0.73
1.0019	0.8243	1.5045	1.0521	1.012
0.9058	0.783	1.3604	1.1352	1.0667
DSG1
Control	HET	HET + Tram	HET + U0126	HET + PD184
1.0159	0.0614	5.7753	1.9987	0.8079
1.0608	0.0551	5.8019	1.3483	1.1938
0.8976	0.0552	7.2098	1.6135	1.2997
1.0267	0.0515	6.684	2.3909	1.1996

## Sheet: Figure 6C
Control	HET	HET + Tram
0.808939	1.14821	0.811312
0.953731	0.54901	0.858441
0.795895	0.461706	1.14261
0.985285	0.515754	0.917138
0.839332	0.577116	0.932518
0.845507	0.62774	1.1066
0.805974	0.346068	0.857689
0.84536	0.392218	0.79978
0.890681	0.379324	0.735307
0.855118	0.448742	0.808062
0.75347	0.391407	1.00589
0.845258	0.416242	0.907515
0.880289	0.485989	0.963039
0.854325	0.395954	0.686791
1.2859	0.740025	1.05794
1.53338	0.642437	0.861399
1.28338	0.385707	1.27107
1.4607	0.417926	1.34382
1.26744	0.396834	1.11569
1.25704	0.348957	1.42975
0.953012	0.471324	1.61917

[truncated: 10 more sheets: Figure 6E, Figure 6G, Figure 7B, Figure 7D, Figure 7F, Figure S1, Figure S3B, Figure S3C, Raw RNAseq Data, Raw Proteomics Data]
